# Supplementary material for: Assessing Interventions against Coronavirus Disease 2019 (COVID-19) in Osaka, Japan: A Modeling Study
Source: J Clin Med. 2021 Mar 18;10(6):1256. doi: 10.3390/jcm10061256 (PMC8003080; doi:10.3390/jcm10061256)
Supplement: Supplementary file 1 [file jcm-10-01256-s001.zip]

Archive with 2 entries (2 files):
- nakajo_OnlineSupplementaryText_1Dec2020.txt
- nakajo_supplementarymateriarydata.csv
