# Supplementary material for: Assessing Interventions against Coronavirus Disease 2019 (COVID-19) in Osaka, Japan: A Modeling Study
Source: J Clin Med. 2021 Mar 18;10(6):1256. doi: 10.3390/jcm10061256 (PMC8003080; doi:10.3390/jcm10061256)
Supplement: Supplementary file 1 [file jcm-10-01256-s001.zip › nakajo_OnlineSupplementaryText_1Dec2020.txt]

rm(list=ls())
libraries = c("dplyr","magrittr", "ggplot2", "readr")
for(x in libraries) { library(x,character.only=TRUE,warn.conflicts=FALSE) }

#effective reproductive number of COVID19 in Osaka city

#--- data ---
osaka <- read.csv(file = "osaka_30Sep2020.csv")
osaka %<>% select(day, case)

#[Figure] create epidemic curve 
osaka  %<>% mutate(date = seq(as.Date('2020-02-17'), as.Date('2020-09-29'), by = '1 day'))
ggplot(data=osaka)+
  geom_bar(mapping = aes(x=date, y=case),
           stat = "identity")+
  theme_classic() + #background will be white
  scale_x_date(date_labels = "%m/%d", date_breaks = "1 week")  +
  theme(axis.text.x = element_text(angle = 60, hjust = 1))+
  labs(x="Date of illness onset",y="Number of daily incidence") 

# secondary transmission function 
# from He et al. from Nature medicine
st_ <- function(s){
  dgamma(s, 20.516508,  1.592124)
}

# data frame for secondary transmission
# set day 12 as the oldest day relative to the onset of illness
df <- data.frame(day = 0:(max(osaka$day) + 12))

#secondary transmission vector on day
stv <- sapply(0:max(df$day), st_) #sapply will provide vector

#data frame with secondary transmission risk
df %<>% mutate(ST = stv)
head(df)

#calculate first convulsion between cases and frequency of secondary transmission
conv = c()
for (x in 1:nrow(osaka)) {
  conv = c(conv,sum(osaka$case[(x+12):1]*df$ST[1:(x+12)])) }

#data frame with the results of first convulsion 
osaka %<>% do(cbind(.,conv1=conv))
head(osaka)

#delete rows with NA: the last 12 rows will be deleted
osaka %<>% na.omit
tail(osaka)

# log-normal distribution for incubation period
# from Li et al NEJM 2020
# lognormal mean = 5.2; 95% CI = c(4.1, 7.0)
# logmean = 1.434065
# logsd = 0.6612
ip = function(s){
  dlnorm(s, meanlog = 1.434065, sdlog = 0.6612, log = FALSE)} 

#data frame with frequencies of incubation period
osaka %<>% mutate(f = sapply(0:max(osaka$day), ip))
tail(osaka) #to get the number of row

#go to code for each piece-wise model 

#5-day model -----------------------------------------------------------------
#get the number of Rt to be estimated
print(214%/%5) 
print(214%%5) #total 42 Rts will be estimated with the last having 9 as an interval

#log-likelihood function for piece wise model 
llik.pc <- function(prm, prediction=FALSE){
  R1=prm[1]; R2=prm[2]; R3=prm[3]; R4=prm[4]; R5=prm[5]; R6=prm[6]; R7=prm[7]; 
  R8=prm[8]; R9=prm[9]; R10=prm[10];R11=prm[11]; R12=prm[12]; R13=prm[13]; R14=prm[14]; 
  R15=prm[15]; R16=prm[16]; R17=prm[17]; R18=prm[18]; R19=prm[19]; R20=prm[20]; R21=prm[21]; 
  R22=prm[22];R23=prm[23]; R24=prm[24]; R25=prm[25]; R26=prm[26]; R27=prm[27]; R28=prm[28]; 
  R29=prm[29]; R30=prm[30]; R31=prm[31]; R32=prm[32]; R33=prm[33];R34=prm[34];R35=prm[35]; 
  R36=prm[36]; R37=prm[37]; R38=prm[38]; R39=prm[39]; R40=prm[40]; R41=prm[41]; R42=prm[42]
  Rt <- c(rep(R1, 5), rep(R2, 5), rep(R3, 5), rep(R4, 5), rep(R5, 5), rep(R6, 5), 
          rep(R7, 5), rep(R8, 5), rep(R9, 5), rep(R10,5),rep(R11, 5), rep(R12, 5),
          rep(R13, 5), rep(R14, 5), rep(R15, 5), rep(R16, 5), rep(R17, 5), rep(R18, 5), 
          rep(R19, 5), rep(R20, 5), rep(R21, 5), rep(R22,5),rep(R23, 5), rep(R24, 5),
          rep(R25, 5), rep(R26, 5), rep(R27, 5), rep(R28, 5), rep(R29, 5), rep(R30, 5), 
          rep(R31, 5), rep(R32, 5), rep(R33, 5), rep(R34,5),rep(R35, 5), rep(R36, 5),
          rep(R37, 5), rep(R38, 5), rep(R39, 5), rep(R40, 5), rep(R41, 5), rep(R42, 9))
  conv = c()
  for (x in 1:nrow(osaka)) {
    conv = c(conv,sum(osaka$conv1[x:1]*(Rt[x:1]*osaka$f[1:x])))}
  #data frame with the second convolution
  osaka %<>% do(cbind(.,epc=conv))
  
  if (prediction) {
    osaka %>% select(epc) %>% return
  } else {
    osaka %>%
      summarize(loglk = sum(case[2:nrow(osaka)]*log(epc[2:nrow(osaka)])-epc[2:nrow(osaka)]-lfactorial(case[2:nrow(osaka)]))) %>% 
      .$loglk -> llik #exclude n=1 because the value of log is infinite
    return(-llik)}}

#initial values
prm <- rep(2, 42)

#Optimize by L-BFGS-B
sol = optim(par=prm,fn=llik.pc,
            method="L-BFGS-B",lower=rep(0,42),control = list(maxit=10000),
            hessian=TRUE)
pars = sol$par 
sol 

#data frame with the estimated Rt
Rt <- data.frame(Rt = c(rep(sol$par[1], 5), 
                        rep(sol$par[2], 5),
                        rep(sol$par[3], 5), 
                        rep(sol$par[4], 5),
                        rep(sol$par[5], 5), 
                        rep(sol$par[6], 5), 
                        rep(sol$par[7], 5), 
                        rep(sol$par[8], 5),
                        rep(sol$par[9], 5), 
                        rep(sol$par[10], 5), 
                        rep(sol$par[11], 5), 
                        rep(sol$par[12], 5),
                        rep(sol$par[13], 5), 
                        rep(sol$par[14], 5),
                        rep(sol$par[15], 5), 
                        rep(sol$par[16], 5),
                        rep(sol$par[17], 5), 
                        rep(sol$par[18], 5), 
                        rep(sol$par[19], 5), 
                        rep(sol$par[20], 5),
                        rep(sol$par[21], 5), 
                        rep(sol$par[22], 5), 
                        rep(sol$par[23], 5), 
                        rep(sol$par[24], 5),
                        rep(sol$par[25], 5), 
                        rep(sol$par[26], 5),
                        rep(sol$par[27], 5), 
                        rep(sol$par[28], 5),
                        rep(sol$par[29], 5), 
                        rep(sol$par[30], 5), 
                        rep(sol$par[31], 5), 
                        rep(sol$par[32], 5),
                        rep(sol$par[33], 5), 
                        rep(sol$par[34], 5), 
                        rep(sol$par[35], 5), 
                        rep(sol$par[36], 5),
                        rep(sol$par[37], 5), 
                        rep(sol$par[38], 5),
                        rep(sol$par[39], 5), 
                        rep(sol$par[40], 5),
                        rep(sol$par[41], 5), 
                        rep(sol$par[42], 9)))

#combine two data-frames with respect to column                      
osaka %<>% do(cbind(.,Rt)) 

#construct 95% CI of Rt
#get variance-covariance matrix縲from hessian
vc = solve(sol$hessian[1:42, 1:42])
sd = sqrt(diag(vc))

#sampling of Rt from multivariate normal distribution
sample = 1e3
hess_sam = MASS::mvrnorm(n=sample, mu=sol$par[1:42], 
                         Sigma=solve(sol$hessian[1:42, 1:42]),
                         tol=1e-06, empirical=FALSE, EISPACK=FALSE)
hess_sam %>% as.data.frame -> df_hess

colnames(df_hess) = c("R1","R2","R3","R4","R5","R6","R7","R8", "R9","R10","R11","R12", "R13",
                      "R14","R15","R16","R17","R18","R19","R20","R21", "R22","R23","R24","R25", "R26",
                      "R27","R28","R29","R30","R31","R32","R33","R34", "R35","R36","R37","R38", "R39",
                      "R40","R41","R42")
df_hess %>% head

# selecting samples within 95% range
data.frame(
  R1=filter(df_hess,R1 > quantile(R1, 0.025) & R1 < quantile(R1, 0.975))$R1,
  R2=filter(df_hess,R2 > quantile(R2, 0.025) & R2 < quantile(R2, 0.975))$R2,
  R3=filter(df_hess,R3 > quantile(R3, 0.025) & R3 < quantile(R3, 0.975))$R3,
  R4=filter(df_hess,R4 > quantile(R4, 0.025) & R4 < quantile(R4, 0.975))$R4,
  R5=filter(df_hess,R5 > quantile(R5, 0.025) & R5 < quantile(R5, 0.975))$R5,
  R6=filter(df_hess,R6 > quantile(R6, 0.025) & R6 < quantile(R6, 0.975))$R6,
  R7=filter(df_hess,R7 > quantile(R7, 0.025) & R7 < quantile(R7, 0.975))$R7,
  R8=filter(df_hess,R8 > quantile(R8, 0.025) & R8 < quantile(R8, 0.975))$R8,
  R9=filter(df_hess,R9 > quantile(R9, 0.025) & R9 < quantile(R9, 0.975))$R9,
  R10=filter(df_hess,R10 > quantile(R10, 0.025) & R10 < quantile(R10, 0.975))$R10,
  R11=filter(df_hess,R11 > quantile(R11, 0.025) & R11 < quantile(R11, 0.975))$R11,
  R12=filter(df_hess,R12 > quantile(R12, 0.025) & R12 < quantile(R12, 0.975))$R12,
  R13=filter(df_hess,R13 > quantile(R13, 0.025) & R13 < quantile(R13, 0.975))$R13,
  R14=filter(df_hess,R14 > quantile(R14, 0.025) & R14 < quantile(R14, 0.975))$R14,
  R15=filter(df_hess,R15 > quantile(R15, 0.025) & R15 < quantile(R15, 0.975))$R15,
  R16=filter(df_hess,R16 > quantile(R16, 0.025) & R16 < quantile(R16, 0.975))$R16,
  R17=filter(df_hess,R17 > quantile(R17, 0.025) & R17 < quantile(R17, 0.975))$R17,
  R18=filter(df_hess,R18 > quantile(R18, 0.025) & R18 < quantile(R18, 0.975))$R18,
  R19=filter(df_hess,R19 > quantile(R19, 0.025) & R19 < quantile(R19, 0.975))$R19,
  R20=filter(df_hess,R20 > quantile(R20, 0.025) & R20 < quantile(R20, 0.975))$R20,
  R21=filter(df_hess,R21 > quantile(R21, 0.025) & R21 < quantile(R21, 0.975))$R21,
  R22=filter(df_hess,R22 > quantile(R22, 0.025) & R22 < quantile(R22, 0.975))$R22,
  R23=filter(df_hess,R23 > quantile(R23, 0.025) & R23 < quantile(R23, 0.975))$R23,
  R24=filter(df_hess,R24 > quantile(R24, 0.025) & R24 < quantile(R24, 0.975))$R24,
  R25=filter(df_hess,R25 > quantile(R25, 0.025) & R25 < quantile(R25, 0.975))$R25,
  R26=filter(df_hess,R26 > quantile(R26, 0.025) & R26 < quantile(R26, 0.975))$R26,
  R27=filter(df_hess,R27 > quantile(R27, 0.025) & R27 < quantile(R27, 0.975))$R27,
  R28=filter(df_hess,R28 > quantile(R28, 0.025) & R28 < quantile(R28, 0.975))$R28,
  R29=filter(df_hess,R29 > quantile(R29, 0.025) & R29 < quantile(R29, 0.975))$R29,
  R30=filter(df_hess,R30 > quantile(R30, 0.025) & R30 < quantile(R30, 0.975))$R30,
  R31=filter(df_hess,R31 > quantile(R31, 0.025) & R31 < quantile(R31, 0.975))$R31,
  R32=filter(df_hess,R32 > quantile(R32, 0.025) & R32 < quantile(R32, 0.975))$R32,
  R33=filter(df_hess,R33 > quantile(R33, 0.025) & R33 < quantile(R33, 0.975))$R33,
  R34=filter(df_hess,R34 > quantile(R34, 0.025) & R34 < quantile(R34, 0.975))$R34,
  R35=filter(df_hess,R35 > quantile(R35, 0.025) & R35 < quantile(R35, 0.975))$R35,
  R36=filter(df_hess,R36 > quantile(R36, 0.025) & R36 < quantile(R36, 0.975))$R36,
  R37=filter(df_hess,R37 > quantile(R37, 0.025) & R37 < quantile(R37, 0.975))$R37,
  R38=filter(df_hess,R38 > quantile(R38, 0.025) & R38 < quantile(R38, 0.975))$R38,
  R39=filter(df_hess,R39 > quantile(R39, 0.025) & R39 < quantile(R39, 0.975))$R39,
  R40=filter(df_hess,R40 > quantile(R40, 0.025) & R40 < quantile(R40, 0.975))$R40,
  R41=filter(df_hess,R41 > quantile(R41, 0.025) & R41 < quantile(R41, 0.975))$R41,
  R42=filter(df_hess,R42 > quantile(R42, 0.025) & R42 < quantile(R42, 0.975))$R42
) -> df_perturb

# if selected samples are numerically negative, we truncate them to zero
df_perturb[df_perturb<0] = 0
df_perturb %>% head

#create data frame for lower CI of Rt
outputmin = data.frame(df_perturb %>% summarize_all(min) %>% as.numeric)
colnames(outputmin) <- c("lowerCI")

outputmin <- data.frame(lowerCI=c(rep(outputmin$lowerCI[1], 5), 
                                  rep(outputmin$lowerCI[2], 5),
                                  rep(outputmin$lowerCI[3], 5), 
                                  rep(outputmin$lowerCI[4], 5),
                                  rep(outputmin$lowerCI[5], 5), 
                                  rep(outputmin$lowerCI[6], 5), 
                                  rep(outputmin$lowerCI[7], 5), 
                                  rep(outputmin$lowerCI[8], 5),
                                  rep(outputmin$lowerCI[9], 5), 
                                  rep(outputmin$lowerCI[10], 5), 
                                  rep(outputmin$lowerCI[11], 5), 
                                  rep(outputmin$lowerCI[12], 5), 
                                  rep(outputmin$lowerCI[13], 5),
                                  rep(outputmin$lowerCI[14], 5), 
                                  rep(outputmin$lowerCI[15], 5),
                                  rep(outputmin$lowerCI[16], 5), 
                                  rep(outputmin$lowerCI[17], 5),
                                  rep(outputmin$lowerCI[18], 5), 
                                  rep(outputmin$lowerCI[19], 5), 
                                  rep(outputmin$lowerCI[20], 5), 
                                  rep(outputmin$lowerCI[21], 5),
                                  rep(outputmin$lowerCI[22], 5), 
                                  rep(outputmin$lowerCI[23], 5), 
                                  rep(outputmin$lowerCI[24], 5), 
                                  rep(outputmin$lowerCI[25], 5), 
                                  rep(outputmin$lowerCI[26], 5),
                                  rep(outputmin$lowerCI[27], 5), 
                                  rep(outputmin$lowerCI[28], 5),
                                  rep(outputmin$lowerCI[29], 5), 
                                  rep(outputmin$lowerCI[30], 5),
                                  rep(outputmin$lowerCI[31], 5), 
                                  rep(outputmin$lowerCI[32], 5), 
                                  rep(outputmin$lowerCI[33], 5), 
                                  rep(outputmin$lowerCI[34], 5),
                                  rep(outputmin$lowerCI[35], 5), 
                                  rep(outputmin$lowerCI[36], 5), 
                                  rep(outputmin$lowerCI[37], 5), 
                                  rep(outputmin$lowerCI[38], 5), 
                                  rep(outputmin$lowerCI[39], 5),
                                  rep(outputmin$lowerCI[40], 5), 
                                  rep(outputmin$lowerCI[41], 5), 
                                  rep(outputmin$lowerCI[42], 9)))

#create data frame for upper CI of Rt
outputmax = data.frame(df_perturb %>% summarize_all(max) %>% as.numeric)
colnames(outputmax) <- c("upperCI")

outputmax <- data.frame(upperCI=c(rep(outputmax$upperCI[1], 5), 
                                  rep(outputmax$upperCI[2], 5),
                                  rep(outputmax$upperCI[3], 5), 
                                  rep(outputmax$upperCI[4], 5),
                                  rep(outputmax$upperCI[5], 5), 
                                  rep(outputmax$upperCI[6], 5), 
                                  rep(outputmax$upperCI[7], 5), 
                                  rep(outputmax$upperCI[8], 5),
                                  rep(outputmax$upperCI[9], 5), 
                                  rep(outputmax$upperCI[10], 5), 
                                  rep(outputmax$upperCI[11], 5), 
                                  rep(outputmax$upperCI[12], 5), 
                                  rep(outputmax$upperCI[13], 5),
                                  rep(outputmax$upperCI[14], 5), 
                                  rep(outputmax$upperCI[15], 5),
                                  rep(outputmax$upperCI[16], 5), 
                                  rep(outputmax$upperCI[17], 5),
                                  rep(outputmax$upperCI[18], 5), 
                                  rep(outputmax$upperCI[19], 5), 
                                  rep(outputmax$upperCI[20], 5), 
                                  rep(outputmax$upperCI[21], 5),
                                  rep(outputmax$upperCI[22], 5), 
                                  rep(outputmax$upperCI[23], 5), 
                                  rep(outputmax$upperCI[24], 5), 
                                  rep(outputmax$upperCI[25], 5), 
                                  rep(outputmax$upperCI[26], 5),
                                  rep(outputmax$upperCI[27], 5), 
                                  rep(outputmax$upperCI[28], 5),
                                  rep(outputmax$upperCI[29], 5), 
                                  rep(outputmax$upperCI[30], 5),
                                  rep(outputmax$upperCI[31], 5), 
                                  rep(outputmax$upperCI[32], 5), 
                                  rep(outputmax$upperCI[33], 5), 
                                  rep(outputmax$upperCI[34], 5),
                                  rep(outputmax$upperCI[35], 5), 
                                  rep(outputmax$upperCI[36], 5), 
                                  rep(outputmax$upperCI[37], 5), 
                                  rep(outputmax$upperCI[38], 5), 
                                  rep(outputmax$upperCI[39], 5),
                                  rep(outputmax$upperCI[40], 5), 
                                  rep(outputmax$upperCI[41], 5), 
                                  rep(outputmax$upperCI[42], 9)))

#combine the data-frames of lower CI and upper CI
osaka %<>% do(cbind(.,lowerCI=outputmin$lowerCI, upperCI=outputmax$upperCI)) 
                                 
#[Figure] plot Rt and its CIs along with epidemic curve
second_rate <- 40 #scaling enabling both incidence and Rt on the same figure
df <- data.frame(Cases = osaka$case, date = osaka$date, lowerCI = osaka$lowerCI*second_rate, upperCI = osaka$upperCI*second_rate, Rt = osaka$Rt*second_rate)
ggplot(data=df)+
  geom_bar(mapping = aes(x=date, y=Cases),
           stat = "identity")+
  theme_classic() + #background will be white
  scale_x_date(date_labels = "%m/%d", date_breaks = "1 week") +
  theme(axis.text.x = element_text(angle = 60, hjust = 1))+
  labs(x="Date of illness onset",y="Incidence (cases)")  +
  geom_line(data = df, aes(x=date, y=Rt)) +
  geom_line(data = df, aes(x=date, y=lowerCI), linetype = "dashed")+
  geom_line(data = df, aes(x=date, y=upperCI), linetype = "dotted")+
  scale_y_continuous(
    limits = c(0,4300),
    sec.axis = sec_axis(~ . / second_rate, name = "Rt")
  ) +
  geom_line(data = df, aes(x=date, y=40))+ #add horizontal line indicating Rt of one
  coord_cartesian(ylim = c(0,200)) #zoom to exclude large Rt

#observed cases and estimated cases based on the model
#sampling of Rt from multivariate normal distribution
sample <- 1e3 #1000 samples of parameters
random_para = MASS::mvrnorm(n=sample, mu=sol$par[1:42], 
                            Sigma=solve(sol$hessian[1:42, 1:42]),
                            tol=1e-06, empirical=FALSE, EISPACK=FALSE)
random_para %>% as.data.frame -> sample_para

sample_para[sample_para<0] = 0 #negative values will be handled as zero

sample_para <- as.data.frame(t(sample_para)) 

#1000 samples of expected cases based on the model
epcsample <- llik.pc(prm=sample_para[,1], prediction=TRUE)
for (i in 2:ncol(sample_para)) {
  epcsample  %<>% do(cbind(.,llik.pc(prm=sample_para[,i], prediction=TRUE))) }

#1000 random samples from Poisson distribution
rpois_ <- function(x){rpois(n=1, x)}
randompois <- as.data.frame(sapply(epcsample[,1], rpois_))
for (i in 2:ncol(epcsample)) {
  randompois  %<>% do(cbind(., sapply(epcsample[,i], rpois_)))} #predicted cases as column

randompois <- as.data.frame(t(randompois))

#get lower CI for cases
quantile_min <- function(x){quantile(
  x, probs = 0.025)}
lowercase <- sapply(randompois, quantile_min)

#get upper CI for cases
quantile_max <- function(x){quantile(
  x, probs = 0.975)}
uppercase <- sapply(randompois, quantile_max)

#data frame of 95%CI for cases
lowerupper <- data.frame(lowercase, uppercase) 

# data frame of estimated cases
epc <- as.data.frame(llik.pc(prm = sol$par, prediction = TRUE)) 

#data frame with estimated cases and 95% CI
osaka %<>% do(cbind(.,epc))
osaka %<>% mutate(lowercase = lowerupper$lowercase)
osaka %<>% mutate(uppercase = lowerupper$uppercase)

#[Figure] plot of estimated and reported cases
ggplot(data=osaka)+
  geom_point(mapping = aes(x=date, y=case),
             stat = "identity")+
  theme_classic() + #background will be white
  scale_x_date(date_labels = "%m/%d", date_breaks = "2 week") +
  labs(x="Date of illness onset",y="Estimated and reported cases")  +
  geom_line(data = osaka, aes(x=date, y=epc)) +
  geom_line(data = osaka, aes(x=date, y=lowercase), linetype = "dotted")+
  geom_line(data = osaka, aes(x=date, y=uppercase), linetype = "dotted")
