# Supplementary material for: Assessing Interventions against Coronavirus Disease 2019 (COVID-19) in Osaka, Japan: A Modeling Study
Source: J Clin Med. 2021 Mar 18;10(6):1256. doi: 10.3390/jcm10061256 (PMC8003080; doi:10.3390/jcm10061256)
Supplement: Supplementary file 1 [file jcm-10-01256-s001.zip › nakajo_supplementarymateriarydata.csv]

calendar date	day	case
17-Feb-20	0	1
18-Feb-20	1	0
19-Feb-20	2	1
20-Feb-20	3	3
21-Feb-20	4	3
22-Feb-20	5	4
23-Feb-20	6	7
24-Feb-20	7	1
25-Feb-20	8	6
26-Feb-20	9	3
27-Feb-20	10	1
28-Feb-20	11	3
29-Feb-20	12	4
1-Mar-20	13	8
2-Mar-20	14	2
3-Mar-20	15	6
4-Mar-20	16	8
5-Mar-20	17	8
6-Mar-20	18	8
7-Mar-20	19	5
8-Mar-20	20	6
9-Mar-20	21	5
10-Mar-20	22	3
11-Mar-20	23	5
12-Mar-20	24	3
13-Mar-20	25	3
14-Mar-20	26	5
15-Mar-20	27	4
16-Mar-20	28	7
17-Mar-20	29	4
18-Mar-20	30	6
19-Mar-20	31	13
20-Mar-20	32	11
21-Mar-20	33	13
22-Mar-20	34	17
23-Mar-20	35	21
24-Mar-20	36	16
25-Mar-20	37	20
26-Mar-20	38	27
27-Mar-20	39	37
28-Mar-20	40	36
29-Mar-20	41	33
30-Mar-20	42	42
31-Mar-20	43	48
1-Apr-20	44	69
2-Apr-20	45	48
3-Apr-20	46	69
4-Apr-20	47	46
5-Apr-20	48	49
6-Apr-20	49	52
7-Apr-20	50	43
8-Apr-20	51	55
9-Apr-20	52	36
10-Apr-20	53	52
11-Apr-20	54	45
12-Apr-20	55	25
13-Apr-20	56	39
14-Apr-20	57	26
15-Apr-20	58	26
16-Apr-20	59	30
17-Apr-20	60	28
18-Apr-20	61	27
19-Apr-20	62	13
20-Apr-20	63	28
21-Apr-20	64	14
22-Apr-20	65	16
23-Apr-20	66	17
24-Apr-20	67	18
25-Apr-20	68	11
26-Apr-20	69	15
27-Apr-20	70	7
28-Apr-20	71	4
29-Apr-20	72	12
30-Apr-20	73	15
1-May-20	74	5
2-May-20	75	11
3-May-20	76	5
4-May-20	77	3
5-May-20	78	1
6-May-20	79	8
7-May-20	80	3
8-May-20	81	1
9-May-20	82	3
10-May-20	83	1
11-May-20	84	2
12-May-20	85	0
13-May-20	86	5
14-May-20	87	1
15-May-20	88	1
16-May-20	89	1
17-May-20	90	0
18-May-20	91	0
19-May-20	92	0
20-May-20	93	0
21-May-20	94	0
22-May-20	95	0
23-May-20	96	0
24-May-20	97	1
25-May-20	98	0
26-May-20	99	0
27-May-20	100	0
28-May-20	101	0
29-May-20	102	0
30-May-20	103	0
31-May-20	104	0
1-Jun-20	105	2
2-Jun-20	106	0
3-Jun-20	107	0
4-Jun-20	108	1
5-Jun-20	109	0
6-Jun-20	110	0
7-Jun-20	111	0
8-Jun-20	112	2
9-Jun-20	113	0
10-Jun-20	114	4
11-Jun-20	115	6
12-Jun-20	116	2
13-Jun-20	117	2
14-Jun-20	118	4
15-Jun-20	119	5
16-Jun-20	120	0
17-Jun-20	121	0
18-Jun-20	122	0
19-Jun-20	123	2
20-Jun-20	124	1
21-Jun-20	125	3
22-Jun-20	126	2
23-Jun-20	127	4
24-Jun-20	128	9
25-Jun-20	129	11
26-Jun-20	130	9
27-Jun-20	131	11
28-Jun-20	132	6
29-Jun-20	133	7
30-Jun-20	134	8
1-Jul-20	135	15
2-Jul-20	136	11
3-Jul-20	137	17
4-Jul-20	138	22
5-Jul-20	139	15
6-Jul-20	140	30
7-Jul-20	141	35
8-Jul-20	142	40
9-Jul-20	143	35
10-Jul-20	144	37
11-Jul-20	145	42
12-Jul-20	146	52
13-Jul-20	147	73
14-Jul-20	148	95
15-Jul-20	149	95
16-Jul-20	150	95
17-Jul-20	151	117
18-Jul-20	152	100
19-Jul-20	153	100
20-Jul-20	154	127
21-Jul-20	155	134
22-Jul-20	156	157
23-Jul-20	157	149
24-Jul-20	158	138
25-Jul-20	159	154
26-Jul-20	160	166
27-Jul-20	161	182
28-Jul-20	162	164
29-Jul-20	163	186
30-Jul-20	164	151
31-Jul-20	165	162
1-Aug-20	166	150
2-Aug-20	167	137
3-Aug-20	168	152
4-Aug-20	169	153
5-Aug-20	170	145
6-Aug-20	171	100
7-Aug-20	172	129
8-Aug-20	173	121
9-Aug-20	174	114
10-Aug-20	175	123
11-Aug-20	176	115
12-Aug-20	177	113
13-Aug-20	178	98
14-Aug-20	179	116
15-Aug-20	180	118
16-Aug-20	181	104
17-Aug-20	182	89
18-Aug-20	183	97
19-Aug-20	184	100
20-Aug-20	185	77
21-Aug-20	186	90
22-Aug-20	187	63
23-Aug-20	188	61
24-Aug-20	189	76
25-Aug-20	190	64
26-Aug-20	191	62
27-Aug-20	192	49
28-Aug-20	193	69
29-Aug-20	194	57
30-Aug-20	195	52
31-Aug-20	196	44
1-Sep-20	197	67
2-Sep-20	198	60
3-Sep-20	199	55
4-Sep-20	200	71
5-Sep-20	201	71
6-Sep-20	202	86
7-Sep-20	203	66
8-Sep-20	204	65
9-Sep-20	205	62
10-Sep-20	206	64
11-Sep-20	207	40
12-Sep-20	208	53
13-Sep-20	209	53
14-Sep-20	210	59
15-Sep-20	211	54
16-Sep-20	212	59
17-Sep-20	213	48
18-Sep-20	214	44
19-Sep-20	215	47
20-Sep-20	216	41
21-Sep-20	217	39
22-Sep-20	218	31
23-Sep-20	219	44
24-Sep-20	220	24
25-Sep-20	221	11
26-Sep-20	222	10
27-Sep-20	223	4
28-Sep-20	224	1
29-Sep-20	225	0
